# Supplementary material for: Heterostructured ZnCdS@ZIF-67 as a Photocatalyst for Fluorescent Dye Degradation and Selectively Nonenzymatic Sensing of Dopamine
Source: Materials (Basel). 2022 Nov 1;15(21):7683. doi: 10.3390/ma15217683 (PMC9655990; doi:10.3390/ma15217683)
Supplement: Supplementary file 1 [file materials-15-07683-s001.zip]

Archive with 1 entries (1 files):
- materials-1958101-supplementary.pdf
